# Supplementary material for: Nutritional status of under-five aged children of ready-made garment workers in Bangladesh: A cross-sectional study
Source: PLoS One. 2023 Apr 13;18(4):e0284325. doi: 10.1371/journal.pone.0284325 (PMC10101446; doi:10.1371/journal.pone.0284325)
Supplement: S1 File — (XLSX) [file pone.0284325.s001.xlsx]

## Sheet: Sheet1
zlen	stunting	Mothers year of schooling	meduc_cat	Household size	Sanitation facilities	Birth Weight (Kg)	Birth Weight	ANC	Control over resources	Caregiver knowledge about dietary diversity	Mother's nutrition knowledge (score)	Mother's nutrition knowledge (cat)	Child stay at daycare	Think fat baby is not healthy	Feeding colostrum to a baby is important	Introduce semi-solid foods to child	ORS should be provided who suffers from diarrhea	At least 5 colours of food should we consume every day	Children should not regularly consume fast foods
0.14	3	7	up to secondary	4	1	3	2	1	0	1	0.5	1	1	0	1	1	1	0	0
-1.03	3	8	up to secondary	2	1	2.7	2	1	0	1	0.666667	2	1	0	1	1	1	0	1
-2.37	2	6	up to secondary	4	1	3.9	2	1	0	1	0.333333	1	1	0	1	0	1	0	0
-1.56	3	6	up to secondary	4	0	2.5	1	1	0	1	0.5	1	1	0	1	1	1	0	0
-0.72	3	8	up to secondary	4	0	3	2	1	0	1	0.5	1	1	0	1	1	1	0	0
-0.85	3	8	up to secondary	3	0	4.5	2	1	0	1	0.833333	3	1	0	1	1	1	1	1
-0.84	3	5	up to primary	3	1	2.5	1	1	0	1	0.5	1	1	0	1	1	1	0	0
-1.69	3	6	up to secondary	4	1	3	2	1	0	1	0.666667	2	1	0	1	1	1	0	1
0.19	3	7	up to secondary	3	1	3	2	1	0	0	0.666667	2	1	0	1	1	1	1	0
-1.26	3	8	up to secondary	3	1	3.5	2	1	0	0	0.666667	2	1	0	1	1	1	1	0
-2.29	2	5	up to primary	4	0	3	2	1	0	0	0.666667	2	1	0	1	1	1	1	0
-2.73	2	9	up to secondary	4	0	3	2	1	0	1	0.333333	1	1	0	1	0	1	0	0
-2.84	2	10	up to secondary	3	0	2	1	1	0	1	0.166667	1	1	0	1	0	0	0	0
-4.49	1	10	up to secondary	3	1	1	1	1	0	1	0.5	1	1	1	0	1	0	1	0
-0.87	3	5	up to primary	2	1	4	2	1	0	1	0.333333	1	1	0	1	0	1	0	0
-8.45	1	5	up to primary	2	0	3.2	2	1	0	1	0.333333	1	1	0	1	0	1	0	0
-2.02	2	14	higher secondary and more	4	0	2.5	1	1	0	1	0.666667	2	1	0	1	1	1	1	0
-1.45	3	9	up to secondary	3	1	3	2	1	0	1	0.333333	1	1	0	1	0	1	0	0
-1.19	3	5	up to primary	3	0	3	2	1	0	1	0.5	1	1	0	1	1	1	0	0
-1.55	3	5	up to primary	4	0	3	2	1	0	1	0.666667	2	1	0	1	1	1	1	0
-0.88	3	0	no educ	2	1	3.5	2	1	0	1	0.5	1	1	0	1	0	1	1	0
-1.97	3	8	up to secondary	3	1	3.2	2	1	0	1	0.5	1	1	0	1	1	1	0	0
-2.49	2	7	up to secondary	4	0	2.7	2	1	0	1	0.666667	2	1	0	1	1	1	1	0
-5.06	1	8	up to secondary	4	1	4	2	1	0	1	0.5	1	1	0	1	1	1	1	0
-4.34	1	5	up to primary	4	0	3.1	2	1	0	1	0.666667	2	1	0	1	1	1	0	0
-0.82	3	7	up to secondary	4	1	3.5	2	1	0	1	0.5	1	1	0	1	1	1	1	0
-1.68	3	7	up to secondary	5	1	3	2	1	0	1	0.5	1	1	0	1	1	1	0	0
-0.54	3	5	up to primary	7	0	3.2	2	1	0	1	0.666667	2	1	0	1	1	1	0	0
0.59	3	8	up to secondary	4	0	2.5	1	1	0	1	0.5	1	1	0	1	1	1	1	0
-1.72	3	14	higher secondary and more	3	0	3.3	2	1	0	1	0.666667	2	1	0	1	1	1	0	0
0.99	3	1	up to primary	3	0	4.5	2	1	0	1	0.333333	1	1	0	1	1	1	1	0
-0.61	3	10	up to secondary	3	0	3.5	2	1	0	1	0.666667	2	1	0	1	0	1	0	0
-1.69	3	8	up to secondary	3	0	3	2	1	0	1	0.833333	3	1	0	1	1	1	1	0
-2.8	2	7	up to secondary	3	1	2.5	1	1	0	1	0.666667	2	1	0	1	1	1	1	1
-2.59	2	12	higher secondary and more	3	1	3	2	1	0	1	0.666667	2	1	0	1	1	1	1	0
-0.67	3	10	up to secondary	4	1	3	2	1	0	1	0.666667	2	1	0	1	1	1	1	0
-0.64	3	7	up to secondary	3	1	3	2	1	0	1	0.666667	2	1	0	1	1	1	1	0
-3.21	1	0	no educ	4	1	2.5	1	1	0	1	0.666667	2	1	0	1	1	1	1	0
2.02	3	7	up to secondary	4	1	2.5	1	1	0	1	0.666667	2	1	0	1	1	1	1	0
-1.64	3	9	up to secondary	3	1	3	2	1	0	1	0.666667	2	1	0	1	1	1	1	0
0.12	3	10	up to secondary	3	0	2.5	1	1	0	1	0.666667	2	1	0	1	1	1	1	0
0.12	3	10	up to secondary	3	0	2.5	1	1	0	1	0.666667	2	1	0	1	1	1	1	0
5.89	3	8	up to secondary	4	1	3.5	2	1	0	1	0.5	1	1	0	1	1	1	1	0
-0.79	3	8	up to secondary	4	0	3.3	2	1	0	0	0.666667	2	1	0	1	1	1	0	0
-2.19	2	8	up to secondary	3	0	2	1	0	0	0	0.833333	3	1	0	1	1	1	1	0
-1.89	3	8	up to secondary	3	0	3.8	2	1	0	0	0.5	1	1	0	1	1	1	1	1
1.65	3	8	up to secondary	3	0	5	2	1	0	1	0.666667	2	1	0	1	1	1	0	0
-2.48	2	11	higher secondary and more	3	0	3	2	1	0	0	0.666667	2	1	0	1	1	1	1	0
-1.64	3	9	up to secondary	3	0	2.9	2	1	0	0	0.666667	2	1	0	1	1	1	1	0
-1.77	3	10	up to secondary	5	1	4.3	2	1	0	0	0.666667	2	1	0	1	1	1	1	0
-1.71	3	6	up to secondary	4	1	3	2	1	0	1	0.833333	3	1	0	1	1	1	1	0
-1.66	3	11	higher secondary and more	4	0	2.8	2	1	0	1	0.666667	2	1	0	1	1	1	1	1
-0.74	3	5	up to primary	4	1	3.3	2	1	0	1	0.666667	2	1	0	1	1	1	1	0
-2.88	2	6	up to secondary	3	0	2	1	1	0	1	0.5	1	1	0	1	1	1	1	0
-0.05	3	8	up to secondary	3	1	3.3	2	1	0	1	0.666667	2	1	0	1	1	1	0	0
-2.14	2	4	up to primary	3	0	2.75	2	1	0	1	0.666667	2	1	0	1	1	1	1	0
-4.19	1	6	up to secondary	3	1	2.4	1	1	0	1	0.666667	2	1	0	1	1	1	1	0
-0.26	3	8	up to secondary	3	1	2.9	2	1	0	1	0.666667	2	1	0	1	1	1	1	0
-3.75	1	8	up to secondary	5	1	3.1	2	1	0	0	0.666667	2	1	0	1	1	1	1	0
-1.86	3	9	up to secondary	3	1	2.7	2	1	0	0	0.833333	3	1	0	1	1	1	1	0
-4.41	1	11	higher secondary and more	3	0	3.1	2	1	0	0	0.666667	2	1	0	1	1	1	1	1
-1.93	3	7	up to secondary	3	1	2.5	1	1	0	1	0.666667	2	1	0	1	1	1	0	1
-2.21	2	0	no educ	4	1	2.5	1	1	1	1	0.333333	1	1	0	1	1	1	1	0
-1.73	3	4	up to primary	4	1	3.5	2	1	1	1	0.333333	1	1	0	1	0	1	0	0
-1.93	3	8	up to secondary	3	0	3	2	1	0	1	0.666667	2	1	0	1	0	1	0	0
-1.28	3	8	up to secondary	3	1	3	2	1	0	1	0.5	1	1	0	1	1	1	1	0
0.31	3	0	no educ	5	1	2.5	1	1	1	1	0.333333	1	1	0	1	1	1	0	0
-2.6	2	0	no educ	4	1	2.5	1	1	0	1	0.5	1	1	0	1	1	1	1	0
-7.39	1	11	higher secondary and more	3	1	2.9	2	1	0	0	0.666667	2	1	0	1	0	1	0	0
-3.35	1	10	up to secondary	3	0	3.3	2	1	0	0	0.666667	2	1	0	1	1	1	0	0
-2.43	2	7	up to secondary	3	0	3.5	2	1	0	0	0.666667	2	1	0	1	1	1	1	0
0.23	3	5	up to primary	3	0	3.5	2	1	0	0	0.666667	2	1	0	1	1	1	1	0
-3.52	1	5	up to primary	2	0	3.5	2	1	0	0	0.666667	2	1	0	1	1	1	1	0
-3.33	1	5	up to primary	3	0	3.6	2	1	0	0	0.666667	2	1	0	1	1	1	1	0
-1.4	3	5	up to primary	3	0	3.3	2	1	0	0	0.666667	2	1	0	1	1	1	1	0
0.92	3	9	up to secondary	4	1	2.9	2	1	0	0	0.666667	2	1	0	1	1	1	1	0
0.38	3	6	up to secondary	2	0	3	2	1	0	1	0.666667	2	1	0	1	1	1	1	0
-1.73	3	8	up to secondary	3	0	3.5	2	1	0	1	0.5	1	1	0	1	1	1	1	0
-3.08	1	5	up to primary	5	0	3	2	1	0	1	0.5	1	1	0	1	1	1	0	1
-1.89	3	2	up to primary	4	0	3	2	1	0	1	0.666667	2	1	0	1	1	1	0	0
-2.67	2	6	up to secondary	3	1	3	2	1	0	1	0.666667	2	1	0	1	1	1	0	0
-0.17	3	4	up to primary	4	1	3.2	2	1	0	1	0.333333	1	1	0	1	1	1	0	0
1.6	3	5	up to primary	5	1	3.5	2	1	0	1	0.666667	2	1	0	1	1	1	1	0
-3.22	1	5	up to primary	4	0	2.5	1	1	0	1	0.666667	2	1	0	1	1	1	1	0
-0.1	3	5	up to primary	3	1	3.5	2	1	0	1	0.666667	2	1	0	1	0	1	0	0
-4.24	1	10	up to secondary	3	0	3.4	2	1	0	0	0.666667	2	1	0	1	1	1	1	0
-6.25	1	8	up to secondary	3	1	2.8	2	1	0	0	0.666667	2	1	0	1	1	1	1	0
-3.25	1	6	up to secondary	3	1	3.9	2	1	0	0	0.666667	2	1	0	1	1	1	0	1
-1.93	3	8	up to secondary	3	1	3.3	2	1	0	0	0.666667	2	1	0	1	1	1	1	0
-0.29	3	5	up to primary	3	1	3.3	2	1	0	0	0.666667	2	1	0	1	1	1	1	0
-1.25	3	5	up to primary	3	1	3	2	1	0	0	0.666667	2	1	0	1	1	1	1	0
-2.29	2	5	up to primary	3	0	3.2	2	1	0	0	0.666667	2	1	0	1	1	1	1	0
-4.87	1	6	up to secondary	5	1	3.3	2	0	0	0	0.666667	2	1	0	1	1	1	1	0
-4.53	1	8	up to secondary	3	0	3.5	2	1	0	1	0.666667	2	1	0	1	1	1	1	0
-4.08	1	8	up to secondary	3	1	3.3	2	1	0	0	0.666667	2	1	0	1	1	1	1	0
-1.61	3	8	up to secondary	3	1	3.5	2	1	0	0	0.666667	2	1	0	1	1	1	1	0
-1.19	3	1	up to primary	3	0	2.9	2	1	0	0	0.833333	3	1	0	1	1	1	1	0
-2.53	2	11	higher secondary and more	3	1	2.8	2	0	0	0	0.666667	2	1	0	1	1	1	1	0
-0.89	3	5	up to primary	5	0	4.2	2	0	1	0	0.666667	2	0	0	1	1	1	1	0
-0.09	3	5	up to primary	5	1	3.3	2	1	1	0	0.666667	2	0	0	1	1	1	1	1
0.29	3	5	up to primary	6	1	3.1	2	1	1	1	0.666667	2	0	0	1	1	1	1	0
-0.58	3	5	up to primary	5	1	3.1	2	1	1	1	0.666667	2	0	0	1	1	1	0	1
-0.09	3	8	up to secondary	4	1	3	2	1	1	1	0.666667	2	0	0	1	1	1	1	0
-1.95	3	5	up to primary	5	1	2.3	1	1	1	1	0.666667	2	0	0	1	1	1	1	0
0.23	3	5	up to primary	4	1	3	2	1	1	1	0.666667	2	0	0	1	1	1	1	0
0.04	3	5	up to primary	3	1	3	2	1	1	1	0.666667	2	0	0	1	1	1	1	0
-0.8	3	5	up to primary	4	1	2.9	2	1	1	1	0.333333	1	0	0	1	1	1	1	0
-1.04	3	5	up to primary	4	1	3	2	1	1	1	0.666667	2	0	0	1	1	1	1	0
-1.49	3	7	up to secondary	4	1	2.9	2	1	1	1	0.5	1	0	0	1	1	1	1	0
-0.76	3	2	up to primary	4	1	3	2	1	1	1	0.5	1	0	0	1	1	0	0	0
-0.63	3	7	up to secondary	4	1	3.3	2	1	1	1	0.5	1	0	0	1	1	1	1	0
-1.4	3	5	up to primary	4	1	2.9	2	1	1	1	0.5	1	0	0	1	1	1	0	0
-0.69	3	5	up to primary	4	1	3	2	1	1	1	0.333333	1	0	1	1	1	0	0	0
-0.07	3	5	up to primary	6	1	2.8	2	1	1	1	0.5	1	0	0	1	1	1	0	0
-0.21	3	0	no educ	4	1	2.8	2	1	1	1	0.5	1	0	0	1	1	1	0	0
0.14	3	0	no educ	4	1	2.8	2	1	1	1	0.666667	2	0	0	1	1	0	0	0
0.28	3	8	up to secondary	6	1	3	2	1	1	1	0.5	1	0	0	1	1	1	0	0
-0.44	3	9	up to secondary	3	1	3	2	1	1	0	0.666667	2	0	1	1	1	0	0	0
-0.19	3	5	up to primary	5	1	2.8	2	1	1	1	0.5	1	0	1	1	1	1	0	0
-0.56	3	5	up to primary	5	1	2.9	2	1	1	1	0.5	1	0	0	1	1	1	0	0
-0.69	3	8	up to secondary	3	1	3	2	1	1	1	0.666667	2	0	0	1	1	1	1	0
0.37	3	12	higher secondary and more	4	1	3.1	2	1	1	1	0.666667	2	0	0	1	1	1	0	0
-0.56	3	8	up to secondary	4	1	2.8	2	1	1	1	0.666667	2	0	0	1	1	1	0	0
-0.55	3	8	up to secondary	4	1	3	2	1	1	1	0.666667	2	0	0	1	1	1	1	0
-0.67	3	5	up to primary	4	1	3	2	1	1	1	0.666667	2	0	0	1	1	1	1	0
-0.65	3	5	up to primary	4	1	2.9	2	1	1	1	0.666667	2	0	0	1	1	1	1	0
-0.66	3	5	up to primary	5	1	2.8	2	1	1	1	0.833333	3	0	0	1	1	1	1	0
-0.94	3	8	up to secondary	4	1	3	2	1	1	1	0.666667	2	0	0	1	1	1	1	0
-0.88	3	8	up to secondary	4	1	3	2	1	1	1	0.666667	2	0	0	1	1	1	1	0
-0.98	3	8	up to secondary	4	1	2.9	2	1	1	1	0.666667	2	0	1	1	1	1	1	0
-1.12	3	5	up to primary	4	1	2.9	2	1	1	1	0.666667	2	0	0	1	1	1	1	0
-1.05	3	8	up to secondary	4	1	3	2	1	1	1	0.666667	2	0	0	1	1	1	1	0
-0.92	3	8	up to secondary	4	1	2.8	2	1	1	1	0.666667	2	0	0	1	1	1	1	0
-1.03	3	8	up to secondary	4	1	2.9	2	1	1	1	0.666667	2	0	0	1	1	1	1	0
-0.82	3	8	up to secondary	4	1	3	2	1	1	1	0.666667	2	0	0	1	1	1	1	0
-1	3	5	up to primary	4	1	2.7	2	1	1	1	0.666667	2	0	0	1	1	1	1	0
-0.97	3	8	up to secondary	5	1	3	2	1	1	1	0.666667	2	0	0	1	1	1	1	0
0.03	3	5	up to primary	5	1	2.8	2	1	1	1	0.5	1	0	0	1	1	1	1	0
-2.58	2	8	up to secondary	4	0	3.2	2	1	1	1	0.666667	2	0	0	1	1	1	1	0
-2.53	2	5	up to primary	4	0	3.7	2	1	1	1	0.5	1	0	0	1	1	1	1	0
-2.79	2	12	higher secondary and more	4	0	2.5	1	1	1	1	0.5	1	0	0	1	1	1	0	0
-3.4	1	8	up to secondary	4	1	3.5	2	1	1	1	0.666667	2	0	0	1	1	0	1	1
-6.83	1	8	up to secondary	3	0	2	1	1	1	1	1	3	0	0	1	1	0	0	1
-8.64	1	12	higher secondary and more	3	0	3	2	1	1	0	0.833333	3	0	0	1	1	0	0	1
-0.78	3	14	higher secondary and more	3	0	2.5	1	1	1	0	1	3	0	0	1	1	1	0	1
-6.33	1	10	up to secondary	3	0	3	2	1	1	0	0.5	1	0	1	1	1	1	1	1
-2.69	2	10	up to secondary	3	0	3	2	1	1	1	0.666667	2	0	0	1	1	1	1	1
-0.27	3	6	up to secondary	5	1	2.6	2	1	1	1	1	3	0	1	1	1	1	1	1
1.66	3	8	up to secondary	4	1	2.51	2	0	1	1	0.666667	2	0	0	1	1	1	0	0
-1.29	3	0	no educ	4	1	3	2	1	1	1	0.666667	2	0	0	1	1	1	1	0
-2.38	2	4	up to primary	3	0	3	2	1	1	1	0.666667	2	0	1	1	1	1	1	1
0.5	3	0	no educ	5	1	2.5	1	1	1	0	0.666667	2	0	0	1	1	1	1	0
-3.98	1	0	no educ	3	0	3	2	1	1	1	0.666667	2	0	0	1	1	1	1	0
-0.46	3	0	no educ	4	1	2	1	1	1	1	0.833333	3	0	0	1	1	1	0	1
-1.29	3	5	up to primary	5	1	3.2	2	1	1	1	0.333333	1	0	0	1	1	0	1	1
0.81	3	0	no educ	3	1	3.1	2	1	1	1	0.5	1	0	0	1	1	1	1	0
-1.59	3	0	no educ	3	1	2.75	2	1	1	1	0.666667	2	0	0	1	1	1	1	1
0.99	3	0	no educ	3	1	2	1	1	1	1	0.5	1	0	0	1	1	0	0	0
-2.25	2	0	no educ	3	1	1.5	1	1	1	1	0.5	1	0	0	1	1	1	0	0
-0.29	3	0	no educ	5	1	2.8	2	1	1	1	0.5	1	0	0	1	1	1	1	0
-1.32	3	4	up to primary	3	1	2.4	1	1	1	1	0.5	1	0	0	1	1	1	0	0
-2.11	2	0	no educ	3	1	3.1	2	1	1	1	0.5	1	0	0	1	1	0	1	0
-2.73	2	0	no educ	4	1	3	2	1	1	1	0.166667	1	0	0	1	1	1	0	0
-1.29	3	0	no educ	3	1	2.5	1	1	1	1	0.666667	2	0	0	1	1	1	0	0
-1	3	0	no educ	4	1	4	2	1	1	1	0.5	1	0	0	1	1	1	0	0
-2.01	2	0	no educ	5	1	2.5	1	1	1	1	0.666667	2	0	0	1	0	0	0	0
-4.44	1	5	up to primary	4	1	3	2	0	1	0	0.333333	1	0	0	1	1	0	1	1
-1.51	3	0	no educ	5	1	3	2	1	1	1	0.666667	2	0	0	1	1	1	0	0
-2.12	2	5	up to primary	3	1	1.5	1	0	1	1	0.666667	2	0	0	1	1	1	1	0
-6.48	1	5	up to primary	3	1	2.5	1	1	1	1	0.666667	2	0	0	1	1	0	0	0
-3.03	1	0	no educ	5	1	2	1	1	1	1	0.833333	3	0	0	1	1	0	1	1
-2.57	2	0	no educ	4	1	2.5	1	0	1	1	0.666667	2	0	1	1	1	1	0	0
-2.57	2	0	no educ	5	1	3	2	0	1	1	0.5	1	0	1	1	1	1	0	0
-1.92	3	0	no educ	4	1	2.5	1	1	1	1	0.666667	2	0	1	1	1	1	1	0
-3.18	1	10	up to secondary	3	1	3.5	2	0	1	1	0.666667	2	0	1	1	1	1	0	0
-0.58	3	8	up to secondary	4	1	3.4	2	0	1	1	0.5	1	0	0	1	1	1	0	0
-2.14	2	5	up to primary	5	1	2.8	2	0	1	1	0.5	1	0	1	1	1	1	0	0
-3.46	1	8	up to secondary	3	1	1.6	1	0	1	1	0.666667	2	0	0	1	1	1	1	0
-1.75	3	12	higher secondary and more	4	0	3	2	0	1	1	0.5	1	0	0	1	1	1	0	0
-3.43	1	8	up to secondary	5	1	2.2	1	0	1	1	0.5	1	0	0	1	1	1	0	0
-2.05	2	8	up to secondary	4	1	2.5	1	0	1	1	0.666667	2	0	0	1	1	1	1	0
2.06	3	12	higher secondary and more	4	0	3.5	2	0	1	0	0.833333	3	0	0	1	1	0	1	0
-2.23	2	9	up to secondary	5	1	3	2	0	1	0	0.666667	2	0	0	1	1	1	0	0
2.3	3	5	up to primary	5	1	3.1	2	0	1	1	0.666667	2	0	0	1	1	1	1	0
0.27	3	8	up to secondary	4	1	3.2	2	1	1	1	0.666667	2	0	1	1	1	1	1	0
-3.09	1	9	up to secondary	4	1	2.4	1	0	1	1	0.666667	2	0	0	1	1	1	1	0
-1.84	3	8	up to secondary	4	1	3.4	2	0	1	1	0.5	1	0	0	1	1	1	1	0
-1.52	3	8	up to secondary	5	1	3.6	2	0	1	1	0.666667	2	0	0	1	1	1	1	0
-5.18	1	0	no educ	3	1	3	2	1	0	1	0.166667	1	0	0	1	1	1	1	0
-3.06	1	0	no educ	3	1	2.8	2	1	0	1	0.166667	1	0	0	1	1	1	0	0
-4.06	1	5	up to primary	4	1	2.2	1	1	0	1	0.166667	1	0	0	1	1	1	1	0
-2.27	2	0	no educ	4	1	3	2	1	0	1	0.333333	1	0	0	1	0	0	0	0
-2.9	2	0	no educ	6	1	2.2	1	1	0	1	0.166667	1	0	0	1	0	0	0	0
-3.64	1	0	no educ	3	1	2	1	1	0	1	0.166667	1	0	0	1	0	0	0	0
9.41	3	5	up to primary	3	1	2.7	2	1	0	1	0.166667	1	0	0	1	0	0	0	1
-3.18	1	0	no educ	3	1	3	2	1	0	1	0.333333	1	0	0	1	0	0	0	0
-5.6	1	0	no educ	5	1	2.5	1	1	0	1	0.333333	1	0	0	1	0	0	0	0
-4.88	1	0	no educ	3	1	2.6	2	1	0	1	0.166667	1	0	0	1	0	0	0	0
-2.8	2	4	up to primary	3	0	2.8	2	1	1	1	0.5	1	0	0	1	0	0	0	1
-1.52	3	7	up to secondary	5	1	2.6	2	1	1	1	0.333333	1	0	1	1	0	0	0	0
0.78	3	5	up to primary	5	0	4	2	1	1	1	0.333333	1	0	0	1	0	0	0	0
-3.32	1	3	up to primary	4	0	2.8	2	1	1	1	0.5	1	0	0	1	1	1	0	0
-2.22	2	0	no educ	3	0	3	2	1	1	1	0.333333	1	0	0	1	0	1	0	0
2.48	3	8	up to secondary	4	1	3	2	1	1	1	0.5	1	0	0	1	0	1	0	0
0.86	3	7	up to secondary	5	1	1.2	1	1	1	1	0.333333	1	0	0	1	1	1	0	0
-4.32	1	3	up to primary	4	1	3	2	1	1	1	0.333333	1	0	0	1	0	1	0	0
-0.46	3	8	up to secondary	4	0	3.2	2	1	1	1	0.5	1	0	0	1	1	1	0	0
0.05	3	5	up to primary	5	0	2.5	1	1	1	1	0.5	1	0	0	1	0	1	0	0
0.03	3	10	up to secondary	8	0	3.5	2	1	1	1	0.5	1	0	0	1	0	1	0	0
-1.12	3	7	up to secondary	3	0	3	2	1	1	1	0.5	1	0	0	1	0	1	1	0
-0.18	3	0	no educ	3	1	2	1	1	1	1	0.5	1	0	0	1	0	1	1	0
-1.46	3	5	up to primary	5	1	2.5	1	0	1	1	0.5	1	0	0	1	0	1	1	0
-0.91	3	5	up to primary	5	1	3	2	1	1	1	0.333333	1	0	0	1	1	1	0	0
-1.6	3	7	up to secondary	4	1	2.5	1	1	1	1	0.5	1	0	0	1	1	1	0	0
-2.93	2	12	higher secondary and more	4	1	3.5	2	1	1	1	0.666667	2	0	0	1	0	1	1	0
-2.06	2	5	up to primary	3	1	1.8	1	1	1	1	0.333333	1	0	0	1	0	1	0	0
-3.39	1	3	up to primary	3	0	2.5	1	1	1	1	0.5	1	0	0	1	1	1	0	0
-1.29	3	5	up to primary	4	0	2.2	1	1	1	1	0.333333	1	0	0	1	1	1	1	0
-3.32	1	5	up to primary	3	0	4	2	1	1	1	0.333333	1	0	0	1	0	1	0	0
-4.57	1	5	up to primary	3	1	3.2	2	1	1	1	0.5	1	0	0	0	1	1	1	0
-2.16	2	7	up to secondary	3	1	2.2	1	1	1	1	0.5	1	0	0	1	0	1	0	0
-2.02	2	5	up to primary	3	1	3	2	1	1	1	0.333333	1	0	0	1	0	1	0	0
-2.14	2	9	up to secondary	3	1	2.2	1	1	1	1	0.666667	2	0	0	1	1	1	0	0
-1.14	3	8	up to secondary	4	1	2.7	2	1	1	1	0.666667	2	0	0	1	1	1	0	0
-2.16	2	8	up to secondary	3	0	3	2	1	1	1	0.5	1	0	0	1	0	1	0	0
-0.53	3	11	higher secondary and more	5	0	3.5	2	1	1	1	0.666667	2	0	0	1	1	1	1	0
-1.2	3	0	no educ	4	0	3.5	2	1	1	1	0.5	1	0	0	1	1	1	1	0
-2.58	2	14	higher secondary and more	3	0	3.7	2	1	1	1	0.666667	2	0	0	1	1	1	0	0
5.95	3	5	up to primary	4	1	2.2	1	1	1	1	0.333333	1	0	0	1	1	1	1	0
-2.89	2	12	higher secondary and more	3	0	2.8	2	1	1	1	0.666667	2	0	0	1	1	1	0	0
-4.24	1	4	up to primary	3	0	2.8	2	1	1	1	0.5	1	0	0	1	1	1	1	0
0.51	3	8	up to secondary	3	0	3	2	1	1	1	0.5	1	0	0	1	1	0	0	0
-2.04	2	8	up to secondary	4	0	2.7	2	1	1	1	0.666667	2	0	0	1	1	1	1	0
2.66	3	12	higher secondary and more	3	0	3	2	1	1	1	0.5	1	0	0	1	0	1	1	0
-2.59	2	0	no educ	4	1	3	2	1	1	1	0.5	1	0	0	1	1	1	0	0
1.39	3	12	higher secondary and more	3	1	4	2	1	1	1	0.666667	2	0	0	1	1	1	1	0
4.63	3	4	up to primary	4	1	4.5	2	1	1	0	0.666667	2	0	0	1	1	1	0	0
-1.34	3	5	up to primary	3	1	4.5	2	1	0	0	0.666667	2	0	0	1	1	1	0	0
-0.19	3	0	no educ	4	1	3.5	2	1	1	0	0.5	1	0	0	1	1	1	1	0
-0.14	3	0	no educ	3	1	2.2	1	1	1	1	0.166667	1	0	0	1	1	1	1	0
1.63	3	0	no educ	4	1	1.5	1	1	1	1	0.666667	2	0	0	1	1	1	1	0
-3.94	1	0	no educ	6	1	2	1	1	1	0	0.666667	2	0	0	0	1	1	1	0
-5.55	1	0	no educ	4	1	2.5	1	1	0	1	0.5	1	0	0	0	0	0	1	0
-0.8	3	5	up to primary	5	1	4	2	1	0	0	0.5	1	0	0	1	1	1	1	0
-2.94	2	6	up to secondary	4	1	2	1	1	1	0	0.5	1	0	1	1	0	1	1	0
-3.55	1	5	up to primary	3	1	2.2	1	1	0	0	0.666667	2	0	0	1	0	1	1	0
-0.2	3	8	up to secondary	3	1	3.5	2	1	1	0	0.833333	3	0	0	1	0	1	1	0
-2.09	2	0	no educ	5	1	2.1	1	1	1	0	0.666667	2	0	0	1	0	1	1	0
-0.87	3	5	up to primary	7	1	2.3	1	1	1	0	0.5	1	0	1	1	0	1	1	0
-0.08	3	5	up to primary	3	0	4.5	2	1	1	0	0.5	1	0	0	1	1	1	1	1
-4.42	1	5	up to primary	5	1	2	1	1	1	0	0.5	1	0	0	1	1	1	1	0
0.62	3	5	up to primary	5	1	2	1	1	1	0	0.833333	3	0	0	1	1	1	0	0
-3.42	1	8	up to secondary	3	1	3	2	1	0	0	0.5	1	0	0	1	1	1	0	0
-1.83	3	5	up to primary	3	0	3.5	2	0	0	1	0.333333	1	0	0	0	1	1	1	0
-1.03	3	4	up to primary	6	1	3	2	0	1	0	0.666667	2	0	1	1	1	1	1	0
-1.5	3	12	higher secondary and more	6	0	3	2	1	1	1	0.666667	2	0	1	1	1	0	0	0
-0.49	3	6	up to secondary	4	1	2	1	1	1	1	0.5	1	0	0	1	1	0	0	0
-6.95	1	3	up to primary	3	1	4	2	0	0	0	0.333333	1	0	0	1	1	1	1	0
-2.47	2	0	no educ	3	1	2	1	1	1	0	0.166667	1	0	0	1	1	1	1	0
-0.49	3	3	up to primary	3	1	1.8	1	0	0	0	0.333333	1	0	0	1	1	1	0	0
-1.09	3	5	up to primary	3	1	2.2	1	1	0	0	0.5	1	0	0	0	0	1	0	1
-3.41	1	5	up to primary	4	1	2.4	1	0	1	0	0.833333	3	0	0	0	0	0	1	0
-1.21	3	8	up to secondary	4	1	3.5	2	1	1	0	0.333333	1	0	0	0	1	0	1	0
-1.77	3	6	up to secondary	4	1	2.3	1	1	1	1	0.666667	2	0	0	1	0	1	1	0
-2.43	2	7	up to secondary	4	1	2.1	1	1	1	1	0.833333	3	0	0	1	1	1	1	1
-0.63	3	0	no educ	4	1	3	2	1	0	0	0.666667	2	0	0	1	1	0	0	0
-1.52	3	5	up to primary	3	1	4	2	1	0	1	0.833333	3	0	0	1	0	1	1	1
														0	1	1	1	1	1
														0	1	1	1	0	1
														1	1	1	1	0	1
